# Supplementary material for: Comparison of three amplicon sequencing approaches to determine staphylococcal populations on human skin
Source: BMC Microbiol. 2021 Jul 28;21:221. doi: 10.1186/s12866-021-02284-1 (PMC8320028; doi:10.1186/s12866-021-02284-1)
Supplement: Supplementary file 1 — Additional file 1. Table S1: Composition of two staphylococcal mock communities. [file 12866_2021_2284_MOESM1_ESM.xlsx]

## Sheet: Sheet1
Additional file 1 (Table S1): Composition of two staphylococcal mock communities
Mock Community M1 (9 strains):				Mock Community M2 (18 strains):
species	strain	GenBank accession number		species	strain	GenBank accession number
S. epidermidis	ATCC 12228	GCA_000007645.1		S. epidermidis	ATCC 12228	GCA_000007645.1
S. aureus	DSM 20231	GCA_001027105.1		S. aureus	DSM 20231	GCA_001027105.1
S. saccharolyticus	13T0028	GCA_004291115.1		S. saccharolyticus	13T0028	GCA_004291115.1
S. simulans	HAA294	JAFFRM000000000		S. simulans	HAA294	JAFFRM000000000
S. hominis	HAA31	JAFFRS000000000		S. hominis	HAA31	JAFFRS000000000
S. capitis	HAF22	JAFFRT000000000		S. capitis	HAF22	JAFFRT000000000
S. warneri	HAA271	JAFFRN000000000		S. warneri	HAA271	JAFFRN000000000
S. haemolyticus	HAA11	JAFFRU000000000		S. haemolyticus	HAA11	JAFFRU000000000
S. saprophyticus	HAF121	JAFFRP000000000		S. saprophyticus	HAF121	JAFFRP000000000
				S. epidermidis	NCIB 11536	GCA_001511655.2
				S. epidermidis	HAF81	JAFFRQ000000000
				S. epidermidis	HAB176	JAFFRO000000000
				S. saccharolyticus	DVP4‑17‑2404	GCA_004291095.1
				S. hominis	DSM 20328	GCA_900458635.1
				S. hominis	HAB38	JAFFRR000000000
				S. capitis	DSM 20325	JAFFRL000000000
				S. warneri	DSM 20316	GCA_900636385.1
				S. haemolyticus	DSM 20263	GCA_006094395.1
