# Supplementary material for: Comparison of three amplicon sequencing approaches to determine staphylococcal populations on human skin
Source: BMC Microbiol. 2021 Jul 28;21:221. doi: 10.1186/s12866-021-02284-1 (PMC8320028; doi:10.1186/s12866-021-02284-1)
Supplement: Supplementary file 2 — Additional file 2. Table S2: Cultivation results of skin swabs from 13 volunteers. [file 12866_2021_2284_MOESM2_ESM.xlsx]

## Sheet: sheet 1
Additional file 2 (Table S2): Cultivation results of skin swabs from 13 volunteers
254 strains were identified to the species level by MALDI-TOF mass spectrometry
individual	skin area	MALDI-TOF identification	isolate name
1	Forehead	Staphylococcus epidermidis	S. epidermidis HAF1
1	Forehead	Staphylococcus haemolyticus	S. haemolyticus HAF3
1	Forehead	Staphylococcus epidermidis	S. epidermidis HAF4
1	Forehead	Staphylococcus epidermidis	S. epidermidis HAF5
1	Cheek	Staphylococcus epidermidis	S. epidermidis HAC6
1	Cheek	Staphylococcus epidermidis	S. epidermidis HAC7
1	Cheek	Staphylococcus epidermidis	S. epidermidis HAC8
1	Cheek	Staphylococcus epidermidis	S. epidermidis HAC9
1	Cheek	Staphylococcus epidermidis	S. epidermidis HAC10
1	Forearm	Staphylococcus haemolyticus	S. haemolyticus HAA11
1	Forearm	Staphylococcus epidermidis	S. epidermidis HAA12
1	Forearm	Staphylococcus epidermidis	S. epidermidis HAA13
1	Forearm	Staphylococcus epidermidis	S. epidermidis HAA14
1	Forearm	Staphylococcus epidermidis	S. epidermidis HAA15
1	Back	Staphylococcus epidermidis	S. epidermidis HAB16
1	Back	Staphylococcus epidermidis	S. epidermidis HAB17
1	Back	Staphylococcus epidermidis	S. epidermidis HAB18
1	Back	Staphylococcus epidermidis	S. epidermidis HAB19
1	Back	Staphylococcus epidermidis	S. epidermidis HAB20
2	Forehead	Staphylococcus epidermidis	S. epidermidis HAF21
2	Forehead	Stapylococcus capitis	S. capitis HAF22
2	Forehead	Staphylococcus epidermidis	S. epidermidis HAF23
2	Forehead	Staphylococcus epidermidis	S. epidermidis HAF24
2	Forehead	Staphylococcus epidermidis	S. epidermidis HAF25
2	Cheek	Staphylococcus epidermidis	S. epidermidis HAC26
2	Cheek	Staphylococcus epidermidis	S. epidermidis HAC27
2	Cheek	Staphylococcus epidermidis	S. epidermidis HAC28
2	Cheek	Staphylococcus epidermidis	S. epidermidis HAC29
2	Cheek	Staphylococcus epidermidis	S. epidermidis HAC30
2	Forearm	Staphylococcus hominis	S. hominis HAA31
2	Forearm	Stapylococcus capitis	S. capitis HAA32
2	Forearm	Stapylococcus capitis	S. capitis HAA33
2	Forearm	Staphylococcus hominis	S. hominis HAA34
2	Forearm	Staphylococcus hominis	S. hominis HAA35
2	Back	Staphylococcus epidermidis	S. epidermidis HAB36
2	Back	Staphylococcus epidermidis	S. epidermidis HAB37
2	Back	Staphylococcus hominis	S. hominis HAB38
2	Back	Staphylococcus epidermidis	S. epidermidis HAB39
2	Back	Staphylococcus epidermidis	S. epidermidis HAB40
3	Forehead	Staphylococcus epidermidis	S. epidermidis HAF81
3	Forehead	Staphylococcus epidermidis	S. epidermidis HAF82
3	Forehead	Staphylococcus epidermidis	S. epidermidis HAF83
3	Forehead	Staphylococcus epidermidis	S. epidermidis HAF84
3	Forehead	Staphylococcus epidermidis	S. epidermidis HAF85
3	Cheek	Staphylococcus epidermidis	S. epidermidis HAC86
3	Cheek	Staphylococcus epidermidis	S. epidermidis HAC87
3	Cheek	Staphylococcus epidermidis	S. epidermidis HAC88
3	Cheek	Staphylococcus epidermidis	S. epidermidis HAC89
3	Cheek	Staphylococcus epidermidis	S. epidermidis HAC90
3	Forearm	Staphylococcus epidermidis	S. epidermidis HAA91
3	Forearm	Staphylococcus hominis	S. hominis HAA92
3	Forearm	Staphylococcus epidermidis	S. epidermidis HAA93
3	Forearm	Staphylococcus epidermidis	S. epidermidis HAA94
3	Forearm	Staphylococcus hominis	S. hominis HAA95
3	Back	Staphylococcus epidermidis	S. epidermidis HAB96
3	Back	Staphylococcus epidermidis	S. epidermidis HAB97
3	Back	Staphylococcus epidermidis	S. epidermidis HAB98
3	Back	Staphylococcus epidermidis	S. epidermidis HAB99
3	Back	Staphylococcus epidermidis	S. epidermidis HAB100
4	Forehead	Staphylococcus saprophyticus	S. saprophyticus HAF121
4	Forehead	Staphylococcus saprophyticus	S. saprophyticus HAF122
4	Forehead	Staphylococcus saprophyticus	S. saprophyticus HAF123
4	Forehead	Staphylococcus saprophyticus	S. saprophyticus HAF124
4	Forehead	Staphylococcus saprophyticus	S. saprophyticus HAF125
4	Cheek	Staphylococcus saprophyticus	S. saprophyticus HAC126
4	Cheek	Staphylococcus saprophyticus	S. saprophyticus HAC127
4	Cheek	Staphylococcus saprophyticus	S. saprophyticus HAC128
4	Cheek	Staphylococcus saprophyticus	S. saprophyticus HAC129
4	Cheek	Staphylococcus saprophyticus	S. saprophyticus HAC130
4	Forearm	Staphylococcus saprophyticus	S. saprophyticus HAA131
4	Forearm	Staphylococcus saprophyticus	S. saprophyticus HAA132
4	Forearm	Staphylococcus saprophyticus	S. saprophyticus HAA133
4	Forearm	Staphylococcus hominis	S. hominis HAA134
4	Forearm	Staphylococcus hominis	S. hominis HAA135
4	Back	Staphylococcus saprophyticus	S. saprophyticus HAB136
4	Back	Staphylococcus saprophyticus	S. saprophyticus HAB137
4	Back	Staphylococcus saprophyticus	S. saprophyticus HAB138
4	Back	Staphylococcus saprophyticus	S. saprophyticus HAB139
4	Back	Staphylococcus saprophyticus	S. saprophyticus HAB140
5	Forehead	Staphylococcus epidermidis	S. epidermidis HAF141
5	Forehead	Staphylococcus epidermidis	S. epidermidis HAF142
5	Forehead	Staphylococcus epidermidis	S. epidermidis HAF143
5	Forehead	Staphylococcus epidermidis	S. epidermidis HAF144
5	Forehead	Staphylococcus epidermidis	S. epidermidis HAF145
5	Cheek	Staphylococcus epidermidis	S. epidermidis HAC146
5	Cheek	Staphylococcus epidermidis	S. epidermidis HAC147
5	Cheek	Staphylococcus epidermidis	S. epidermidis HAC148
5	Cheek	Staphylococcus epidermidis	S. epidermidis HAC149
5	Cheek	Staphylococcus epidermidis	S. epidermidis HAC150
5	Forearm	Staphylococcus hominis	S. hominis HAA151
5	Forearm	Staphylococcus epidermidis	S. epidermidis HAA152
5	Forearm	Staphylococcus hominis	S. hominis HAA153
5	Forearm	Staphylococcus hominis	S. hominis HAA154
5	Back	Staphylococcus hominis	S. hominis HAB156
5	Back	Staphylococcus epidermidis	S. epidermidis HAB157
5	Back	Staphylococcus epidermidis	S. epidermidis HAB158
5	Back	Staphylococcus epidermidis	S. epidermidis HAB159
5	Back	Stapylococcus capitis	S. capitis HAB160
6	Forehead	Staphylococcus epidermidis	S. epidermidis HAF161
6	Forehead	Staphylococcus epidermidis	S. epidermidis HAF162
6	Forehead	Staphylococcus epidermidis	S. epidermidis HAF163
6	Forehead	Staphylococcus epidermidis	S. epidermidis HAF164
6	Forehead	Staphylococcus epidermidis	S. epidermidis HAF165
6	Cheek	Staphylococcus epidermidis	S. epidermidis HAC166
6	Cheek	Staphylococcus epidermidis	S. epidermidis HAC167
6	Cheek	Staphylococcus epidermidis	S. epidermidis HAC168
6	Cheek	Staphylococcus epidermidis	S. epidermidis HAC169
6	Cheek	Staphylococcus epidermidis	S. epidermidis HAC170
6	Forearm	Staphylococcus epidermidis	S. epidermidis HAA171
6	Forearm	Staphylococcus epidermidis	S. epidermidis HAA172
6	Forearm	Staphylococcus epidermidis	S. epidermidis HAA173
6	Forearm	Staphylococcus epidermidis	S. epidermidis HAA174
6	Forearm	Staphylococcus epidermidis	S. epidermidis HAA175
6	Back	Staphylococcus epidermidis	S. epidermidis HAB176
6	Back	Stapylococcus capitis	S. capitis HAB177
6	Back	Staphylococcus epidermidis	S. epidermidis HAB178
6	Back	Staphylococcus epidermidis	S. epidermidis HAB179
6	Back	Stapylococcus capitis	S. capitis HAB180
7	Forehead	Staphylococcus epidermidis	S. epidermidis HAF261
7	Forehead	Staphylococcus epidermidis	S. epidermidis HAF262
7	Forehead	Staphylococcus epidermidis	S. epidermidis HAF263
7	Forehead	Stapylococcus capitis	S. capitis HAF264
7	Forehead	Staphylococcus epidermidis	S. epidermidis HAF265
7	Cheek	Staphylococcus epidermidis	S. epidermidis HAC266
7	Cheek	Staphylococcus epidermidis	S. epidermidis HAC267
7	Cheek	Staphylococcus epidermidis	S. epidermidis HAC268
7	Cheek	Staphylococcus epidermidis	S. epidermidis HAC269
7	Cheek	Staphylococcus epidermidis	S. epidermidis HAC270
7	Forearm	Staphylococcus warneri	S. warneri HAA271
7	Forearm	Staphylococcus hominis	S. hominis HAA272
7	Forearm	Staphylococcus hominis	S. hominis HAA273
7	Forearm	Staphylococcus hominis	S. hominis HAA274
7	Forearm	Staphylococcus epidermidis	S. epidermidis HAA275
7	Back	Stapylococcus capitis	S. capitis HAB276
7	Back	Stapylococcus capitis	S. capitis HAB277
7	Back	Stapylococcus capitis	S. capitis HAB278
7	Back	Staphylococcus hominis	S. hominis HAB279
7	Back	Stapylococcus capitis	S. capitis HAB280
8	Forehead	Staphylococcus epidermidis	S. epidermidis HAF281
8	Forehead	Staphylococcus epidermidis	S. epidermidis HAF282
8	Forehead	Staphylococcus epidermidis	S. epidermidis HAF283
8	Forehead	Staphylococcus epidermidis	S. epidermidis HAF284
8	Forehead	Staphylococcus epidermidis	S. epidermidis HAF285
8	Cheek	Staphylococcus hominis	S. hominis HAC286
8	Cheek	Staphylococcus epidermidis	S. epidermidis HAC287
8	Cheek	Staphylococcus epidermidis	S. epidermidis HAC288
8	Cheek	Staphylococcus epidermidis	S. epidermidis HAC289
8	Cheek	Staphylococcus epidermidis	S. epidermidis HAC290
8	Forearm	Staphylococcus hominis	S. hominis HAA291
8	Forearm	Staphylococcus epidermidis	S. epidermidis HAA292
8	Forearm	Staphylococcus epidermidis	S. epidermidis HAA293
8	Forearm	Staphylococcus simulans	S. simulans HAA294
8	Forearm	Staphylococcus simulans	S. simulans HAA295
8	Back	Staphylococcus simulans	S. simulans HAB296
8	Back	Micrococcus luteus	M. luteus HAB297
9	Forehead	Staphylococcus epidermidis	S. epidermidis HAF361
9	Forehead	Staphylococcus epidermidis	S. epidermidis HAF362
9	Forehead	Staphylococcus epidermidis	S. epidermidis HAF363
9	Forehead	Staphylococcus epidermidis	S. epidermidis HAF364
9	Forehead	Staphylococcus epidermidis	S. epidermidis HAF365
9	Cheek	Staphylococcus epidermidis	S. epidermidis HAC366
9	Cheek	Staphylococcus epidermidis	S. epidermidis HAC367
9	Cheek	Staphylococcus epidermidis	S. epidermidis HAC368
9	Cheek	Staphylococcus epidermidis	S. epidermidis HAC369
9	Cheek	Staphylococcus epidermidis	S. epidermidis HAC370
9	Forearm	Staphylococcus epidermidis	S. epidermidis HAA371
9	Forearm	Staphylococcus hominis	S. hominis HAA372
9	Forearm	Staphylococcus epidermidis	S. epidermidis HAA373
9	Forearm	Staphylococcus hominis	S. hominis HAA374
9	Forearm	Staphylococcus epidermidis	S. epidermidis HAA375
9	Back	Staphylococcus epidermidis	S. epidermidis HAB376
9	Back	Stapylococcus capitis	S. capitis HAB377
9	Back	Micrococcus luteus	M. luteus HAB378
9	Back	Staphylococcus epidermidis	S. epidermidis HAB379
9	Back	Staphylococcus epidermidis	S. epidermidis HAB380
10	Forehead	Staphylococcus epidermidis	S. epidermidis HAF421
10	Forehead	Staphylococcus epidermidis	S. epidermidis HAF422
10	Forehead	Staphylococcus epidermidis	S. epidermidis HAF423
10	Forehead	Staphylococcus epidermidis	S. epidermidis HAF424
10	Forehead	Staphylococcus epidermidis	S. epidermidis HAF425
10	Cheek	Staphylococcus epidermidis	S. epidermidis HAC426
10	Cheek	Staphylococcus epidermidis	S. epidermidis HAC427
10	Cheek	Staphylococcus epidermidis	S. epidermidis HAC428
10	Cheek	Staphylococcus epidermidis	S. epidermidis HAC429
10	Cheek	Staphylococcus epidermidis	S. epidermidis HAC430
10	Forearm	Micrococcus luteus	M. luteus HAA431
10	Forearm	Stapylococcus capitis	S. capitis HAA432
10	Forearm	Micrococcus luteus	M. luteus HAA433
10	Forearm	Micrococcus luteus	M. luteus HAA434
10	Back	Staphylococcus epidermidis	S. epidermidis HAB436
10	Back	Staphylococcus epidermidis	S. epidermidis HAB437
10	Back	Staphylococcus epidermidis	S. epidermidis HAB438
10	Back	Staphylococcus epidermidis	S. epidermidis HAB439
10	Back	Staphylococcus epidermidis	S. epidermidis HAB440
11	Forehead	Stapylococcus capitis	S. capitis HAF501
11	Forehead	Staphylococcus epidermidis	S. epidermidis HAF502
11	Forehead	Staphylococcus epidermidis	S. epidermidis HAF503
11	Forehead	Stapylococcus capitis	S. capitis HAF504
11	Forehead	Staphylococcus epidermidis	S. epidermidis HAF505
11	Cheek	Stapylococcus capitis	S. capitis HAC506
11	Cheek	Stapylococcus capitis	S. capitis HAC507
11	Cheek	Stapylococcus capitis	S. capitis HAC508
11	Cheek	Stapylococcus capitis	S. capitis HAC509
11	Cheek	Stapylococcus capitis	S. capitis HAC510
11	Forearm	Staphylococcus hominis	S. hominis HAA511
11	Forearm	Staphylococcus epidermidis	S. epidermidis HAA512
11	Forearm	Staphylococcus hominis	S. hominis HAA513
11	Forearm	Staphylococcus hominis	S. hominis HAA514
11	Forearm	Staphylococcus epidermidis	S. epidermidis HAA515
11	Back	Stapylococcus capitis	S. capitis HAB516
11	Back	Staphylococcus hominis	S. hominis HAB517
11	Back	Staphylococcus hominis	S. hominis HAB518
11	Back	Staphylococcus hominis	S. hominis HAB519
11	Back	Staphylococcus hominis	S. hominis HAB520
12	Forehead	Staphylococcus epidermidis	S. epidermidis HAF521
12	Forehead	Staphylococcus epidermidis	S. epidermidis HAF522
12	Forehead	Staphylococcus epidermidis	S. epidermidis HAF523
12	Forehead	Staphylococcus epidermidis	S. epidermidis HAF524
12	Forehead	Staphylococcus epidermidis	S. epidermidis HAF525
12	Cheek	Staphylococcus epidermidis	S. epidermidis HAC526
12	Cheek	Staphylococcus epidermidis	S. epidermidis HAC527
12	Cheek	Staphylococcus epidermidis	S. epidermidis HAC528
12	Cheek	Staphylococcus epidermidis	S. epidermidis HAC529
12	Cheek	Staphylococcus epidermidis	S. epidermidis HAC530
12	Forearm	Staphylococcus epidermidis	S. epidermidis HAA531
12	Forearm	Staphylococcus epidermidis	S. epidermidis HAA532
12	Forearm	Staphylococcus epidermidis	S. epidermidis HAA533
12	Forearm	Staphylococcus epidermidis	S. epidermidis HAA534
12	Forearm	Staphylococcus epidermidis	S. epidermidis HAA535
12	Back	Staphylococcus epidermidis	S. epidermidis HAB536
12	Back	Staphylococcus epidermidis	S. epidermidis HAB537
12	Back	Staphylococcus epidermidis	S. epidermidis HAB538
12	Back	Staphylococcus epidermidis	S. epidermidis HAB539
12	Back	Staphylococcus epidermidis	S. epidermidis HAB540
13	Forehead	Staphylococcus epidermidis	S. epidermidis HAF541
13	Forehead	Staphylococcus epidermidis	S. epidermidis HAF542
13	Forehead	Staphylococcus epidermidis	S. epidermidis HAF543
13	Forehead	Stapylococcus capitis	S. capitis HAF544
13	Forehead	Staphylococcus epidermidis	S. epidermidis HAF545
13	Cheek	Staphylococcus epidermidis	S. epidermidis HAC546
13	Cheek	Staphylococcus epidermidis	S. epidermidis HAC547
13	Cheek	Staphylococcus epidermidis	S. epidermidis HAC548
13	Cheek	Staphylococcus epidermidis	S. epidermidis HAC549
13	Cheek	Staphylococcus epidermidis	S. epidermidis HAC550
13	Forearm	Staphylococcus epidermidis	S. epidermidis HAA551
13	Forearm	Staphylococcus hominis	S. hominis HAA552
13	Forearm	Staphylococcus hominis	S. hominis HAA553
13	Forearm	Staphylococcus hominis	S. hominis HAA554
13	Forearm	Staphylococcus hominis	S. hominis HAA555
13	Back	Staphylococcus epidermidis	S. epidermidis HAB556
13	Back	Staphylococcus epidermidis	S. epidermidis HAB557
13	Back	Staphylococcus epidermidis	S. epidermidis HAB558
13	Back	Staphylococcus epidermidis	S. epidermidis HAB559
13	Back	Staphylococcus epidermidis	S. epidermidis HAB560
