# Supplementary material for: Comparison of three amplicon sequencing approaches to determine staphylococcal populations on human skin
Source: BMC Microbiol. 2021 Jul 28;21:221. doi: 10.1186/s12866-021-02284-1 (PMC8320028; doi:10.1186/s12866-021-02284-1)
Supplement: Supplementary file 3 — Additional file 3. Table S3: Genome statistics of sequenced staphylococcal genomes. [file 12866_2021_2284_MOESM3_ESM.xlsx]

## Sheet: Sheet1
Additional file 3 (Table S3): Genome statistics of sequenced staphylococcal genomes
species	strain	paired end reads	coverage	contigs	size	N50	accession number
S. haemolyticus	HAA11	1876858	189	67	2.514	107594	JAFFRU000000000
S. capitis	HAF22	2454718	246	29	2.383	850591	JAFFRT000000000
S. hominis	HAA31	2421192	275	30	2.191	212933	JAFFRS000000000
S. hominis	HAB38	2302964	250	43	2.168	93655	JAFFRR000000000
S. epidermidis	HAF81	2498698	245	22	2.47	577927	JAFFRQ000000000
S. saprophyticus	HAF121	1706232	164	20	2.582	246958	JAFFRP000000000
S. epidermidis	HAB176	1298694	124	45	2.506	172005	JAFFRO000000000
S. warneri	HAA271	1339016	131	56	2.509	113425	JAFFRN000000000
S. simulans	HAA294	1616470	155	52	2.723	129260	JAFFRM000000000
S. capitis	DSM 20325	2408462	229	37	2.417	604529	JAFFRL000000000
