# Supplementary material for: Comparison of three amplicon sequencing approaches to determine staphylococcal populations on human skin
Source: BMC Microbiol. 2021 Jul 28;21:221. doi: 10.1186/s12866-021-02284-1 (PMC8320028; doi:10.1186/s12866-021-02284-1)
Supplement: Supplementary file 5 — Additional file 5 Table S4: Accession numbers of S. epidermidis genomes included in the phylogenomic analysis. [file 12866_2021_2284_MOESM5_ESM.xlsx]

## Sheet: sheet 1
Additional file 5 (Table S4): Accession numbers of S. epidermidis genomes included in the phylogenomic analysis (Figure 5)
RefSeq Assembly ID (Accession.version)	RefSeq release ID
GCF_902164795.1	12152758
GCF_902159385.1	12152718
GCF_902159375.1	12153218
GCF_900638695.1	8157878
GCF_001068475.1	2018378
GCF_001068495.1	2018438
GCF_001068545.1	2017558
GCF_001068575.1	2017618
GCF_001068585.1	2014878
GCF_001068635.1	2019218
GCF_001068755.1	2019498
GCF_001068845.1	2014998
GCF_001068995.1	2015078
GCF_001069075.1	2019538
GCF_001069095.1	2015098
GCF_001069215.1	2015198
GCF_001069245.1	2019578
GCF_001069275.1	2018498
GCF_001069375.1	2018558
GCF_001069395.1	2014918
GCF_001069845.1	2018658
GCF_001069925.1	2019698
GCF_001070025.1	2018358
GCF_001070255.1	2019838
GCF_001070315.1	2018538
GCF_001070395.1	2015298
GCF_001070415.1	2017238
GCF_001070535.1	2018618
GCF_001070565.1	2016238
GCF_001070635.1	2018678
GCF_001070645.1	2017358
GCF_001070675.1	2018738
GCF_001070695.1	2017398
GCF_001071015.1	2018838
GCF_001071125.1	2016278
GCF_001071215.1	2018898
GCF_001071395.1	2018878
GCF_001071415.1	2019638
GCF_001071425.1	2019878
GCF_001071485.1	2016318
GCF_001071515.1	2016378
GCF_001071565.1	2018958
GCF_001071635.1	2019738
GCF_001071645.1	2016458
GCF_001071665.1	2016398
GCF_001071795.1	2019798
GCF_001071885.1	2019018
GCF_001071955.1	2019858
GCF_001072005.1	2019138
GCF_001072055.1	2019898
GCF_001072065.1	2019198
GCF_001072135.1	2019258
GCF_001072235.1	2019298
GCF_001072245.1	2016538
GCF_001072495.1	2018938
GCF_001072555.1	2016598
GCF_001072575.1	2017418
GCF_001072595.1	2017478
GCF_001072685.1	2017518
GCF_001072775.1	2017578
GCF_001072795.1	2017638
GCF_001072875.1	2019338
GCF_001072885.1	2017538
GCF_001072995.1	2019058
GCF_001073075.1	2017658
GCF_001073115.1	2019118
GCF_001073215.1	2017718
GCF_001073235.1	2019378
GCF_001073295.1	2017778
GCF_001073305.1	2016658
GCF_001073395.1	2019398
GCF_001073485.1	2017838
GCF_001073535.1	2019238
GCF_001073595.1	2019278
GCF_001073655.1	2018978
GCF_001073675.1	2019318
GCF_001073685.1	2017918
GCF_001073765.1	2016818
GCF_001073795.1	2017978
GCF_001073845.1	2019038
GCF_001074075.1	2016958
GCF_001074315.1	2018238
GCF_001074435.1	2017058
GCF_001074445.1	2017278
GCF_001074555.1	2018278
GCF_001074715.1	2018338
GCF_001074865.1	2018318
GCF_001074895.1	2018058
GCF_001074955.1	2018458
GCF_001075015.1	2018098
GCF_001075025.1	2017818
GCF_001075055.1	2017878
GCF_001075065.1	2018158
GCF_001075105.1	2018198
GCF_001075135.1	2018258
GCF_001075395.1	2018578
GCF_001075435.1	2018698
GCF_001075515.1	2017078
GCF_001075525.1	2018018
GCF_001075775.1	2017178
GCF_001075795.1	2016738
GCF_001075805.1	2017898
GCF_001075855.1	2019918
GCF_001075885.1	2018138
GCF_001075955.1	2017958
GCF_001076005.1	2016798
GCF_001076185.1	2017758
GCF_001076235.1	2016138
GCF_001076265.1	2016158
GCF_001076305.1	2016218
GCF_001076465.1	2016838
GCF_001076495.1	2017798
GCF_001076655.1	2016898
GCF_001077065.1	2016058
GCF_001077145.1	2016938
GCF_011038575.1	17321818
GCF_000011925.1	33028
GCF_012102495.1	18543118
GCF_013317125.1	20067018
GCF_014156385.1	21563428
GCF_014265335.1	21743528
GCF_014265365.1	21743628
GCF_014265445.1	21744048
GCF_014265545.1	21743788
GCF_014265785.1	21744128
GCF_014265865.1	21744148
GCF_014265905.1	21744268
GCF_014266135.1	21744328
GCF_014266335.1	21744348
GCF_014266415.1	21744628
GCF_014266425.1	21744388
GCF_014266535.1	21744528
GCF_014266565.1	21744508
GCF_014266605.1	21745028
GCF_014267055.1	21745408
GCF_014323385.1	21818258
GCF_014334295.1	21838718
GCF_014489335.1	22004118
GCF_014490515.1	22011268
GCF_001469315.1	2845738
GCF_001516785.1	2798468
GCF_015551345.1	23314978
GCF_015670055.1	23446938
GCF_000159575.1	278038
GCF_000160235.1	191238
GCF_016026915.1	23950328
GCF_016406225.1	24303298
GCF_016406625.1	24322238
GCF_000164075.1	198858
GCF_001956655.1	13899748
GCF_002085695.1	4357758
GCF_002087975.1	4369818
GCF_002156425.1	4529618
GCF_002215535.1	4677228
GCF_002750015.1	5632318
GCF_002750025.1	5631358
GCF_002750035.1	5631918
GCF_002750045.1	5632378
GCF_002750095.1	5633038
GCF_002750115.1	5633098
GCF_002750125.1	5631958
GCF_002750145.1	5631418
GCF_002750175.1	5632018
GCF_002750185.1	5633158
GCF_002750215.1	5632038
GCF_002750255.1	5631458
GCF_002750265.1	5632538
GCF_002750305.2	8180688
GCF_002750335.1	5633338
GCF_002750345.1	5631558
GCF_002750355.1	5632598
GCF_002750395.1	5632658
GCF_002752825.1	5631778
GCF_002752835.2	8180268
GCF_002835575.1	5782178
GCF_002850315.1	5858038
GCF_002901875.1	5966868
GCF_002944995.1	6150598
GCF_002954055.1	6163968
GCF_003086175.2	23793138
GCF_003325735.1	6915868
GCF_003687015.1	7637998
GCF_003687035.1	7638058
GCF_003687055.1	7638398
GCF_003687085.1	7638158
GCF_003687255.1	7638538
GCF_003687275.1	7638038
GCF_003687295.1	7638618
GCF_003687365.1	7638018
GCF_003687395.1	7638258
GCF_003812425.1	7936088
GCF_003856395.1	7982418
GCF_003856455.1	7982818
GCF_003860105.1	7987578
GCF_006094375.1	11020258
GCF_006742205.1	11981598
GCF_000759555.1	1490858
GCF_000007645.1	29228
GCF_007665715.1	13039788
GCF_007665785.1	13038348
GCF_007665825.1	13039848
GCF_007666105.1	13039328
GCF_007666125.1	13039868
GCF_007666195.1	13038388
GCF_007666305.1	13039408
GCF_007666345.1	13039428
GCF_007666395.1	13038408
GCF_007666445.1	13039908
GCF_007666585.1	13041718
GCF_007666595.1	13039948
GCF_007666645.1	13039968
GCF_007666715.1	13039488
GCF_007666855.1	13042438
GCF_007666885.1	13039468
GCF_007666895.1	13040028
GCF_007666905.1	13038748
GCF_007666985.1	13039528
GCF_007667095.1	13038488
GCF_007667145.1	13038768
GCF_007667225.1	13038808
GCF_007667235.1	13040068
GCF_007667255.1	13039568
GCF_007667315.1	13039608
GCF_007667525.1	13041798
GCF_007667545.1	13039548
GCF_007667755.1	13040108
GCF_007667855.1	13040148
GCF_007668135.1	13040198
GCF_007672405.1	13041838
GCF_007672455.1	13041298
GCF_007672775.1	13038828
GCF_007672815.1	13042618
GCF_007672825.1	13041898
GCF_007672855.1	13042698
GCF_007672915.1	13038788
GCF_007672965.1	13038868
GCF_007673315.1	13042718
GCF_007673495.1	13041978
GCF_007673505.1	13042758
GCF_007673555.1	13042038
GCF_007673575.1	13038848
GCF_007673625.1	13040298
GCF_007673635.1	13038928
GCF_007673825.1	13039648
GCF_007673845.1	13038988
GCF_007673895.1	13039688
GCF_007673995.1	13038908
GCF_007674005.1	13039028
GCF_007674085.1	13039068
GCF_007674185.1	13038948
GCF_007676715.1	13040338
GCF_007677005.1	13040378
GCF_007677025.1	13040938
GCF_007677215.1	13042078
GCF_007677235.1	13114418
GCF_007677245.1	13039168
GCF_007677255.1	13039108
GCF_007677315.1	13038608
GCF_007677575.1	13050538
GCF_007677635.1	13039208
GCF_007677655.1	13040518
GCF_007678005.1	13040578
GCF_007678095.1	13038628
GCF_007678155.1	13040598
GCF_007678185.1	13039728
GCF_007678235.1	13039228
GCF_007678315.1	13038668
GCF_007678355.1	13038708
GCF_007678415.1	13039268
GCF_007678735.1	13042838
GCF_007678985.1	13042218
GCF_007679125.1	13039308
GCF_007679405.1	13039348
GCF_009648365.1	15404328
GCF_009685135.1	15503488
GCF_009757155.1	15642928
GCF_009757185.1	15642948
GCF_009769015.1	15724908
GCF_009769125.1	15724968
GCF_009873455.1	15835978
GCF_900086615.2	15615208
GCF_000418125.2	858048
GCF_900169475.1	4312408
GCF_900113395.1	3911938
GCF_902363495.1	13336198
GCF_000751035.1	1490878
GCF_000418025.2	867858
GCF_000418045.1	725548
GCF_000418065.2	861128
GCF_000418085.2	861168
GCF_902509485.1	15589908
GCF_902509495.1	15589368
GCF_902509535.1	15589928
GCF_902509515.1	15589748
GCF_902509505.1	15589628
GCF_902509525.1	15589768
GCF_001511655.2	8193888
GCF_000362145.1	660978
GCF_000314715.2	540218
GCF_000551165.1	1353628
GCF_900205825.1	5776368
GCF_900199615.1	5775248
GCF_900199525.1	5776408
GCF_900205815.1	5775688
GCF_900205845.1	5776428
GCF_900205795.1	5776128
GCF_000418145.2	863108
GCF_000418165.2	863128
