# Supplementary material for: Comparison of three amplicon sequencing approaches to determine staphylococcal populations on human skin
Source: BMC Microbiol. 2021 Jul 28;21:221. doi: 10.1186/s12866-021-02284-1 (PMC8320028; doi:10.1186/s12866-021-02284-1)
Supplement: Supplementary file 6 — Additional file 6. Table S5: Amplicon sequencing statistics of the mock communities. [file 12866_2021_2284_MOESM6_ESM.xlsx]

## Sheet: sheet 1
Additional file 6 (Table S5): Amplicon sequencing statistics of the mock communities
mock community	sample-id	input	filtered	denoised	merged	non-chimeric	read survival [%]
M1	rspK_50ng	99363	80019	78837	49226	15630	15.7302
M1	rspK_0.05ng	57160	46059	45509	34021	14808	25.9062
M1	tuf1_50ng	58784	49485	48834	31467	8452	14.3781
M1	tuf1_0.05ng	36101	30764	30387	23050	10130	28.0602
M1	tuf2_50ng	21986	14990	14706	10972	2441	11.1025
M1	tuf2_0.05ng	43453	27016	26588	21513	6231	14.3396
M2	rspK_50ng	17480	14033	13692	7089	3151	18.0263
M2	rspK_0.05ng	54585	42686	42322	31226	14793	27.1009
M2	tuf1_50ng	68196	58235	57556	34240	8751	12.8321
M2	tuf1_0.05ng	47878	39848	39493	29375	13746	28.7105
M2	tuf2_50ng	58182	38833	38137	26233	4372	7.51435
M2	tuf2_0.05ng	61013	37534	37164	29039	8174	13.3971
scheme	read survival - mean [%]	SD [%]
rpsK	21.6909	5.65673
tuf1	20.9952	8.56079
tuf2	11.5884	3.03726
